# Supplementary material for: Unmet Need for Family Planning among Urban and Rural Married Women in Yangon Region, Myanmar—a Cross-Sectional Study
Source: Int J Environ Res Public Health. 2019 Oct 4;16(19):3742. doi: 10.3390/ijerph16193742 (PMC6801744; doi:10.3390/ijerph16193742)
Supplement: Supplementary file 1 [file ijerph-16-03742-s001.zip]

Archive with 4 entries (3 files):
- supplementary/
- supplementary/DMR approval Page 1.pdf
- supplementary/DMR approval Page 2.pdf
- supplementary/NSD meldeskjema sendt 23September2016.pdf
